# Supplementary material for: Accelerated clearing and molecular labeling of biological tissues using magnetohydrodynamic force
Source: Sci Rep. 2021 Aug 12;11:16462. doi: 10.1038/s41598-021-95692-2 (PMC8360944; doi:10.1038/s41598-021-95692-2)
Supplement: Supplementary file 1 — Supplementary Information 1. [file 41598_2021_95692_MOESM1_ESM.zip]

Archive with 7 entries (3 files):
- Instructions_for_Device_Fabrication/Clearing_Device/
- Instructions_for_Device_Fabrication/Clearing_Device/3D_printing files/
- Instructions_for_Device_Fabrication/Clearing_Device/3D_printing files/clearing_device_electrodes_V2.stl
- Instructions_for_Device_Fabrication/Clearing_Device/3D_printing files/Clearing_Device_V2.stl
- Instructions_for_Device_Fabrication/Labeling_Device/
- Instructions_for_Device_Fabrication/Labeling_Device/Laser_Cutting_files/
- Instructions_for_Device_Fabrication/Labeling_Device/Laser_Cutting_files/Staining Device.ai
